# Supplementary material for: HER2-Low Breast Cancer at the Interface of Pathology and Technology: Toward Precision Management
Source: Biomedicines. 2025 Dec 25;14(1):49. doi: 10.3390/biomedicines14010049 (PMC12838288; doi:10.3390/biomedicines14010049)
Supplement: Supplementary file 1 [file biomedicines-14-00049-s001.zip]

Archive with 1 entries (1 files):
- biomedicines-4027126-supplementary.pdf
